# Supplementary material for: Synthesis and Structure of Novel Hybrid Compounds Containing Phthalazin-1(2H)-imine and 4,5-Dihydro-1H-imidazole Cores and Their Sulfonyl Derivatives with Potential Biological Activities
Source: Int J Mol Sci. 2024 Oct 26;25(21):11495. doi: 10.3390/ijms252111495 (PMC11546079; doi:10.3390/ijms252111495)
Supplement: Supplementary file 1 [file ijms-25-11495-s001.zip]

Archive with 1 entries (1 files):
- ijms-3256894-supplementary.pdf
